# Supplementary material for: Effects of Music Genres Reflecting Maternal Listening Preferences During Pregnancy on Distress Markers in Italian Preterm Infants
Source: Children (Basel). 2026 Jun 2;13(6):771. doi: 10.3390/children13060771 (PMC13298264; doi:10.3390/children13060771)
Supplement: Supplementary file 1 [file children-13-00771-s001.zip]

Archive with 1 entries (1 files):
- children-4320035-supplementary.pdf
